# Supplementary material for: Enhanced Activities of Blood Thiamine Diphosphatase and Monophosphatase in Alzheimer's Disease
Source: PLoS One. 2017 Jan 6;12(1):e0167273. doi: 10.1371/journal.pone.0167273 (PMC5218390; doi:10.1371/journal.pone.0167273)
Supplement: S1 Dataset — (XLSX) [file pone.0167273.s001.xlsx]

## Sheet: Figure1
	Figure1 A			Figure1 B			Figure1 C
	1.87137	1.01469		1.18419	0.345245		0.816611	1.24675
	1.30513	1.19073		1.09754	1.13543		0.774929	0.675226
	1.22033	0.799615		1.12781	1.11785		1.02119	0.920346
	1.7477	1.18676		1.20875	1.05011		1.30571	1.31326
	1.29255	0.808206		1.10674	1.02665		0.815375	0.844427
	1.05715	0.800315		1.52883	1.32884		1.06824	1.24057
	1.03449	0.80516		1.14978	1.28071		1.28677	1.25048
	1.09619	1.42543		1.29179	1.20026		0.681064	0.850947
	0.810247	1.42765		0.887062	1.11373		1.28399	0.851973
	0.39782	0.541439		1.13272	0.336182		1.09116	0.80603
	1.49217	0.727734		0.805104	1.10313		0.766652	0.980196
	2.01174	0.728114		1.11463	0.961877		0.870521	0.92394
	3.59114	0.634188		1.87638	1.32654		1.24043	0.970905
	1.4324	1.24024		2.06346	0.434899		1.21319	0.736374
	1.75862	1.18685		1.29609	0.592187		0.711988	0.820741
	1.68536	1.27362		1.68477	1.64637		0.881359	0.816152
	1.04007	0.909329		2.16977	0.671807		1.44342	1.48535
	1.30504	1.29991		1.16039	1.03642		1.014	1.26634
	1.77245	1		1.29564	1.29177		0.90313	1
	1.57509	1.14741		1.03669	0.507277		1.06056	0.452426
	1.67272	0.852587		1.28418	1.36299		1.31484	1.54757
	1.48022	1.02045		1.28773	0.934595		0.983487	0.716451
	1.94441	1.0222		1.27096	1.35508		0.651378	1.02031
	1.34501	0.957351		1.09392	0.56254		0.520199	1.26324
	1.05371	0.576909		1.58306	1.27752		0.444399	1.0334
	0.750483	1.15726		1.32615	1.54979		0.348051	1.14337
	0.731928	1.26583		1.07033	0.975206		1.42703	0.823236
	0.458199	0.866418		1.36905	1.33481		1.08802	0.905409
	0.62848	1.5788		0.556717	0.514602		0.867706	0.654464
	1.11207	0.80716		0.727598	0.405825		1.13512	0.810018
	1.29583	0.747622		1.34423	1.21976		1.1232	1.63011
	0.874271	1.17383		1.21139	0.2305		1.04328	1.22615
	0.922389	0.799069		1.41638	0.881177		0.79171	0.676409
	1.14353	0.910188		1.01207	0.902964		0.711933	0.697099
	0.900765	0.845643		0.921529	1.10179		0.594685	0.887179
	0.921796	0.963856		1.17651	1.35552		0.607904	1.01632
	1.32845	1.10089		1.22218	1.32044		0.628724	1.35557
	0.785344	1.20653		1.00452	1.20762		0.60064	1.14128
	0.750737			1.29407			0.860918
	1.13866			1.22003			1.12128
	0.465462			1.12171			0.706393
	0.614782			1.17955			0.562956
	1.38218			1.17208			1.05191
	1.41546			0.950875			1.17107
	1.12105			1.0507			1.23686
Number of values	45	38		45	38		45	38
Minimum	0.3978	0.5414		0.5567	0.2305		0.3481	0.4524
25% Percentile	0.8875	0.8039		1.082	0.6519		0.7092	0.8146
Median	1.144	0.9819		1.18	1.102		0.9031	0.9474
75% Percentile	1.486	1.188		1.296	1.299		1.129	1.242
Maximum	3.591	1.579		2.17	1.646		1.443	1.63
Mean	1.239	1		1.224	1		0.9299	1
Std. Deviation	0.5447	0.2482		0.3017	0.3707		0.2746	0.271
Std. Error	0.0812	0.04026		0.04498	0.06014		0.04094	0.04396
Lower 95% CI	1.075	0.9184		1.133	0.8782		0.8474	0.9109
Upper 95% CI	1.402	1.082		1.315	1.122		1.012	1.089
P value(t-test two-tail)	0.0149			0.0032			0.247

## Sheet: Figure2
	Figure2 A			Figure2 B			Figure2 C			Figure2 D			Figure2 E			Figure2 F			Figure2 G			Figure2 H			Figure2 I
	TDPase	TDP		TMPase	TDP		TPK	TDP		TDPase	TMP		TMPase	TMP		TPK	TMP		TDPase	T		TMPase	T		TPK	T
	1.87137	29.82		1.18419	29.82		0.816611	29.82		1.87137	6.62		1.18419	6.62		0.816611	6.62		1.87137	2.73		1.18419	2.73		0.816611	2.73
	1.30513	110.34		1.09754	110.34		0.774929	110.34		1.30513	4.47		1.09754	4.47		0.774929	4.47		1.30513	3.49		1.09754	3.49		0.774929	3.49
	1.22033	60.42		1.12781	60.42		1.02119	60.42		1.22033	2.37		1.12781	2.37		1.02119	2.37		1.22033	1.42		1.12781	1.42		1.02119	1.42
	1.7477	81.07		1.20875	81.07		1.30571	81.07		1.7477	3		1.20875	3		1.30571	3		1.7477	1.42		1.20875	1.42		1.30571	1.42
	1.29255	66.36		1.10674	66.36		0.815375	66.36		1.29255	3		1.10674	3		0.815375	3		1.29255	1.57		1.10674	1.57		0.815375	1.57
	1.05715	74		1.52883	74		1.06824	74		1.05715	3.32		1.52883	3.32		1.06824	3.32		1.05715	1.1		1.52883	1.1		1.06824	1.1
	1.03449	97.76		1.14978	97.76		1.28677	97.76		1.03449	4.11		1.14978	4.11		1.28677	4.11		1.03449	1.89		1.14978	1.89		1.28677	1.89
	1.09619	110.2		1.29179	110.2		0.681064	110.2		1.09619	3.47		1.29179	3.47		0.681064	3.47		1.09619	2.52		1.29179	2.52		0.681064	2.52
	0.810247	97.48		0.887062	97.48		1.28399	97.48		0.810247	4.11		0.887062	4.11		1.28399	4.11		0.810247	1.57		0.887062	1.57		1.28399	1.57
	0.39782	95.84		1.13272	95.84		1.09116	95.84		0.39782	19.22		1.13272	19.22		1.09116	19.22		0.39782	7.96		1.13272	7.96		1.09116	7.96
	1.49217	63.25		0.805104	63.25		0.766652	63.25		1.49217	4.74		0.805104	4.74		0.766652	4.74		1.49217	4.25		0.805104	4.25		0.766652	4.25
	2.01174	83.9		1.11463	83.9		0.870521	83.9		2.01174	5.84		1.11463	5.84		0.870521	5.84		2.01174	1.89		1.11463	1.89		0.870521	1.89
	3.59114	70.89		1.87638	70.89		1.24043	70.89		3.59114	5.05		1.87638	5.05		1.24043	5.05		3.59114	1.57		1.87638	1.57		1.24043	1.57
	1.4324	78.81		2.06346	78.81		1.21319	78.81		1.4324	5.52		2.06346	5.52		1.21319	5.52		1.4324	2.36		2.06346	2.36		1.21319	2.36
	1.75862	81.54		1.29609	81.54		0.711988	81.54		1.75862	12.05		1.29609	12.05		0.711988	12.05		1.75862	19.35		1.29609	19.35		0.711988	19.35
	1.68536	54.43		1.68477	54.43		0.881359	54.43		1.68536	7.46		1.68477	7.46		0.881359	7.46		1.68536	3.28		1.68477	3.28		0.881359	3.28
	1.04007	88.48		2.16977	88.48		1.44342	88.48		1.04007	13.24		2.16977	13.24		1.44342	13.24		1.04007	3.08		2.16977	3.08		1.44342	3.08
	1.30504	65.99		1.16039	65.99		1.014	65.99		1.30504	10.65		1.16039	10.65		1.014	10.65		1.30504	4.91		1.16039	4.91		1.014	4.91
	1.77245	46.85		1.29564	46.85		0.90313	46.85		1.77245	3.32		1.29564	3.32		0.90313	3.32		1.77245	2.2		1.29564	2.2		0.90313	2.2
	1.57509	77.39		1.03669	77.39		1.06056	77.39		1.57509	5.84		1.03669	5.84		1.06056	5.84		1.57509	1.42		1.03669	1.42		1.06056	1.42
	1.67272	56.32		1.28418	56.32		1.31484	56.32		1.67272	10.05		1.28418	10.05		1.31484	10.05		1.67272	12.03		1.28418	12.03		1.31484	12.03
	1.48022	68.09		1.28773	68.09		0.983487	68.09		1.48022	13.64		1.28773	13.64		0.983487	13.64		1.48022	9.38		1.28773	9.38		0.983487	9.38
	1.94441	89.27		1.27096	89.27		0.651378	89.27		1.94441	5.84		1.27096	5.84		0.651378	5.84		1.94441	1.57		1.27096	1.57		0.651378	1.57
	1.34501	73.15		1.09392	73.15		0.520199	73.15		1.34501	3.47		1.09392	3.47		0.520199	3.47		1.34501	1.26		1.09392	1.26		0.520199	1.26
	1.05371	78.53		1.58306	78.53		0.444399	78.53		1.05371	5.84		1.58306	5.84		0.444399	5.84		1.05371	2.83		1.58306	2.83		0.444399	2.83
	0.750483	53.35		1.32615	53.35		0.348051	53.35		0.750483	2.53		1.32615	2.53		0.348051	2.53		0.750483	1.26		1.32615	1.26		0.348051	1.26
	0.731928	102.98		1.07033	102.98		1.42703	102.98		0.731928	14.24		1.07033	14.24		1.42703	14.24		0.731928	8.16		1.07033	8.16		1.42703	8.16
	0.458199	81.96		1.36905	81.96		1.08802	81.96		0.458199	14.24		1.36905	14.24		1.08802	14.24		0.458199	4.3		1.36905	4.3		1.08802	4.3
	0.62848	65.93		0.556717	65.93		0.867706	65.93		0.62848	2.75		0.556717	2.75		0.867706	2.75		0.62848	0.53		0.556717	0.53		0.867706	0.53
	1.11207	68.63		0.727598	68.63		1.13512	68.63		1.11207	4.26		0.727598	4.26		1.13512	4.26		1.11207	1.57		0.727598	1.57		1.13512	1.57
	1.29583	96.34		1.34423	96.34		1.1232	96.34		1.29583	3		1.34423	3		1.1232	3		1.29583	2.83		1.34423	2.83		1.1232	2.83
	0.874271	59.89		1.21139	59.89		1.04328	59.89		0.874271	8.86		1.21139	8.86		1.04328	8.86		0.874271	4.5		1.21139	4.5		1.04328	4.5
	0.922389	79.9		1.41638	79.9		0.79171	79.9		0.922389	0		1.41638	0		0.79171	0		0.922389	2.61		1.41638	2.61		0.79171	2.61
	1.14353	75.7		1.01207	75.7		0.711933	75.7		1.14353	5.84		1.01207	5.84		0.711933	5.84		1.14353	1.26		1.01207	1.26		0.711933	1.26
	0.900765	65.5		0.921529	65.5		0.594685	65.5		0.900765	2.58		0.921529	2.58		0.594685	2.58		0.900765	2.61		0.921529	2.61		0.594685	2.61
	0.921796	54.63		1.17651	54.63		0.607904	54.63		0.921796	0.29		1.17651	0.29		0.607904	0.29		0.921796	2.26		1.17651	2.26		0.607904	2.26
	1.32845	41.05		1.22218	41.05		0.628724	41.05		1.32845	0		1.22218	0		0.628724	0		1.32845	1.74		1.22218	1.74		0.628724	1.74
	0.785344	80.18		1.00452	80.18		0.60064	80.18		0.785344	1.12		1.00452	1.12		0.60064	1.12		0.785344	2.08		1.00452	2.08		0.60064	2.08
	0.750737	67.13		1.29407	67.13		0.860918	67.13		0.750737	0.5		1.29407	0.5		0.860918	0.5		0.750737	2.26		1.29407	2.26		0.860918	2.26
	1.13866	104.09		1.22003	104.09		1.12128	104.09		1.13866	2.37		1.22003	2.37		1.12128	2.37		1.13866	2.96		1.22003	2.96		1.12128	2.96
	0.465462	101.1		1.12171	101.1		0.706393	101.1		0.465462	1.75		1.12171	1.75		0.706393	1.75		0.465462	1.91		1.12171	1.91		0.706393	1.91
	0.614782	107.62		1.17955	107.62		0.562956	107.62		0.614782	1.75		1.17955	1.75		0.562956	1.75		0.614782	1.74		1.17955	1.74		0.562956	1.74
	1.38218	119.31		1.17208	119.31		1.05191	119.31		1.38218	1.33		1.17208	1.33		1.05191	1.33		1.38218	2.61		1.17208	2.61		1.05191	2.61
	1.41546	160.61		0.950875	160.61		1.17107	160.61		1.41546	6.12		0.950875	6.12		1.17107	6.12		1.41546	16.36		0.950875	16.36		1.17107	16.36
	1.12105	70.39		1.0507	70.39		1.23686	70.39		1.12105	0.08		1.0507	0.08		1.23686	0.08		1.12105	2.43		1.0507	2.43		1.23686	2.43
	1.01469	146.61		0.345245	146.61		1.24675	146.61		1.01469	2.28		0.345245	2.28		1.24675	2.28		1.01469	3.56		0.345245	3.56		1.24675	3.56
	1.19073	116.28		1.13543	116.28		0.675226	116.28		1.19073	5.54		1.13543	5.54		0.675226	5.54		1.19073	3.64		1.13543	3.64		0.675226	3.64
	0.799615	127.06		1.11785	127.06		0.920346	127.06		0.799615	3.37		1.11785	3.37		0.920346	3.37		0.799615	3.61		1.11785	3.61		0.920346	3.61
	1.18676	129.83		1.05011	129.83		1.31326	129.83		1.18676	1.39		1.05011	1.39		1.31326	1.39		1.18676	1.84		1.05011	1.84		1.31326	1.84
	0.808206	161.62		1.02665	161.62		0.844427	161.62		0.808206	6.17		1.02665	6.17		0.844427	6.17		0.808206	10.59		1.02665	10.59		0.844427	10.59
	0.800315	136.8		1.32884	136.8		1.24057	136.8		0.800315	3.87		1.32884	3.87		1.24057	3.87		0.800315	4.97		1.32884	4.97		1.24057	4.97
	0.80516	178.86		1.28071	178.86		1.25048	178.86		0.80516	10.35		1.28071	10.35		1.25048	10.35		0.80516	9.86		1.28071	9.86		1.25048	9.86
	1.42543	132.16		1.20026	132.16		0.850947	132.16		1.42543	3.99		1.20026	3.99		0.850947	3.99		1.42543	2.18		1.20026	2.18		0.850947	2.18
	1.42765	187.53		1.11373	187.53		0.851973	187.53		1.42765	12.16		1.11373	12.16		0.851973	12.16		1.42765	21.45		1.11373	21.45		0.851973	21.45
	0.541439	99.63		0.336182	99.63		0.80603	99.63		0.541439	2.43		0.336182	2.43		0.80603	2.43		0.541439	1.44		0.336182	1.44		0.80603	1.44
	0.727734	143.67		1.10313	143.67		0.980196	143.67		0.727734	5.35		1.10313	5.35		0.980196	5.35		0.727734	4.85		1.10313	4.85		0.980196	4.85
	0.728114	127.38		0.961877	127.38		0.92394	127.38		0.728114	2.35		0.961877	2.35		0.92394	2.35		0.728114	3.32		0.961877	3.32		0.92394	3.32
	0.634188	113.67		1.32654	113.67		0.970905	113.67		0.634188	3.7		1.32654	3.7		0.970905	3.7		0.634188	3.91		1.32654	3.91		0.970905	3.91
	1.24024	107		0.434899	107		0.736374	107		1.24024	0.28		0.434899	0.28		0.736374	0.28		1.24024	3.07		0.434899	3.07		0.736374	3.07
	1.18685	112.67		0.592187	112.67		0.820741	112.67		1.18685	3.99		0.592187	3.99		0.820741	3.99		1.18685	2.48		0.592187	2.48		0.820741	2.48
	1.27362	122.42		1.64637	122.42		0.816152	122.42		1.27362	4.28		1.64637	4.28		0.816152	4.28		1.27362	6.78		1.64637	6.78		0.816152	6.78
	0.909329	162.75		0.671807	162.75		1.48535	162.75		0.909329	2.58		0.671807	2.58		1.48535	2.58		0.909329	3.26		0.671807	3.26		1.48535	3.26
	1.29991	124.83		1.03642	124.83		1.26634	124.83		1.29991	3.5		1.03642	3.5		1.26634	3.5		1.29991	5.21		1.03642	5.21		1.26634	5.21
	1	119.98		1.29177	119.98		1	119.98		1	3.97		1.29177	3.97		1	3.97		1	3.08		1.29177	3.08		1	3.08
	1.14741	116.71		0.507277	116.71		0.452426	116.71		1.14741	3.16		0.507277	3.16		0.452426	3.16		1.14741	2.64		0.507277	2.64		0.452426	2.64
	0.852587	102.06		1.36299	102.06		1.54757	102.06		0.852587	2.71		1.36299	2.71		1.54757	2.71		0.852587	1.9		1.36299	1.9		1.54757	1.9
	1.02045	106.47		0.934595	106.47		0.716451	106.47		1.02045	1.69		0.934595	1.69		0.716451	1.69		1.02045	1.96		0.934595	1.96		0.716451	1.96
	1.0222	106.72		1.35508	106.72		1.02031	106.72		1.0222	1.72		1.35508	1.72		1.02031	1.72		1.0222	1.21		1.35508	1.21		1.02031	1.21
	0.957351	130.5		0.56254	130.5		1.26324	130.5		0.957351	3.34		0.56254	3.34		1.26324	3.34		0.957351	2.17		0.56254	2.17		1.26324	2.17
	0.576909	91.88		1.27752	91.88		1.0334	91.88		0.576909	2.46		1.27752	2.46		1.0334	2.46		0.576909	1.28		1.27752	1.28		1.0334	1.28
	1.15726	158.3		1.54979	158.3		1.14337	158.3		1.15726	3.83		1.54979	3.83		1.14337	3.83		1.15726	3.7		1.54979	3.7		1.14337	3.7
	1.26583	126.12		0.975206	126.12		0.823236	126.12		1.26583	6.16		0.975206	6.16		0.823236	6.16		1.26583	1.09		0.975206	1.09		0.823236	1.09
	0.866418	148.6		1.33481	148.6		0.905409	148.6		0.866418	3.37		1.33481	3.37		0.905409	3.37		0.866418	4.5		1.33481	4.5		0.905409	4.5
	1.5788	118.11		0.514602	118.11		0.654464	118.11		1.5788	1.07		0.514602	1.07		0.654464	1.07		1.5788	2.85		0.514602	2.85		0.654464	2.85
	0.80716	77.76		0.405825	77.76		0.810018	77.76		0.80716	0.83		0.405825	0.83		0.810018	0.83		0.80716	2.59		0.405825	2.59		0.810018	2.59
	0.747622	127.98		1.21976	127.98		1.63011	127.98		0.747622	4.56		1.21976	4.56		1.63011	4.56		0.747622	2.62		1.21976	2.62		1.63011	2.62
	1.17383	113.65		0.2305	113.65		1.22615	113.65		1.17383	1.37		0.2305	1.37		1.22615	1.37		1.17383	3.23		0.2305	3.23		1.22615	3.23
	0.799069	146.08		0.881177	146.08		0.676409	146.08		0.799069	3.73		0.881177	3.73		0.676409	3.73		0.799069	3.4		0.881177	3.4		0.676409	3.4
	0.910188	124.12		0.902964	124.12		0.697099	124.12		0.910188	2.95		0.902964	2.95		0.697099	2.95		0.910188	4.07		0.902964	4.07		0.697099	4.07
	0.845643	121.96		1.10179	121.96		0.887179	121.96		0.845643	1.36		1.10179	1.36		0.887179	1.36		0.845643	1.61		1.10179	1.61		0.887179	1.61
	0.963856	137.73		1.35552	137.73		1.01632	137.73		0.963856	1.75		1.35552	1.75		1.01632	1.75		0.963856	0.5		1.35552	0.5		1.01632	0.5
	1.10089	129		1.32044	129		1.35557	129		1.10089	14.33		1.32044	14.33		1.35557	14.33		1.10089	4.9		1.32044	4.9		1.35557	4.9
	1.20653	113.12		1.20762	113.12		1.14128	113.12		1.20653	3.01		1.20762	3.01		1.14128	3.01		1.20653	4.84		1.20762	4.84		1.14128	4.84
Number of XY Pairs	83		Number of XY Pairs	83		Number of XY Pairs	83		Number of XY Pairs	83		Number of XY Pairs	83		Number of XY Pairs	83		Number of XY Pairs	83		Number of XY Pairs	83		Number of XY Pairs	83
Pearson r	-0.2576		Pearson r	-0.1784		Pearson r	0.2426		Pearson r	0.06509		Pearson r	0.3013		Pearson r	0.2522		Pearson r	0.09325		Pearson r	0.05783		Pearson r	0.09523
95% confidence interval	-0.4485 to -0.04437		95% confidence interval	-0.3795 to 0.03885		95% confidence interval	0.02839 to 0.4356		95% confidence interval	-0.1528 to 0.2769		95% confidence interval	0.09156 to 0.4855		95% confidence interval	0.03851 to 0.4438		95% confidence interval	-0.1250 to 0.3029		95% confidence interval	-0.1599 to 0.2702		95% confidence interval	-0.1230 to 0.3047
P value (two-tailed)	0.0187		P value (two-tailed)	0.1066		P value (two-tailed)	0.0271		P value (two-tailed)	0.5588		P value (two-tailed)	0.0056		P value (two-tailed)	0.0215		P value (two-tailed)	0.4018		P value (two-tailed)	0.6036		P value (two-tailed)	0.3918
P value summary	*		P value summary	ns		P value summary	*		P value summary	ns		P value summary	**		P value summary	*		P value summary	ns		P value summary	ns		P value summary	ns
Is the correlation significant? (alpha=0.05)	Yes		Is the correlation significant? (alpha=0.05)	No		Is the correlation significant? (alpha=0.05)	Yes		Is the correlation significant? (alpha=0.05)	No		Is the correlation significant? (alpha=0.05)	Yes		Is the correlation significant? (alpha=0.05)	Yes		Is the correlation significant? (alpha=0.05)	No		Is the correlation significant? (alpha=0.05)	No		Is the correlation significant? (alpha=0.05)	No
R squared	0.06638		R squared	0.03182		R squared	0.05888		R squared	0.004237		R squared	0.09081		R squared	0.06358		R squared	0.008695		R squared	0.003344		R squared	0.009069

## Sheet: Figure3
	Figure 3A			Figure 3B			Figure 3C			Figure 3E			Figure 3F			Figure 3G
	TDPase	fasting glucose		TMPase	fasting glucose		TPK	fasting glucose		TDPase	fasting glucose		TMPase	fasting glucose		TPK	fasting glucose
	1.87137	4.8		1.18419	4.8		0.816612	4.8		1.26583	4.81		0.975206	4.81		0.823236	4.81
	1.30513	4.9		1.09754	4.9		0.774929	4.9		1.14741	4.83		0.507277	4.83		0.452426	4.83
	1.22033	5.94		1.10004	5.94		1.02119	5.94		0.852587	4.9		1.36299	4.9		1.54757	4.9
	1.74771	4.49		1.20875	4.49		1.30571	4.49		1.10089	4.9		1.32044	4.9		1.35557	4.9
	1.29255	4.03		1.10674	4.03		0.815376	4.03		0.808206	5.08		1.02665	5.08		0.844427	5.08
	1.03086	8.8		1.52883	8.8		1.06824	8.8		1.24024	5.13		0.434899	5.13		0.736374	5.13
	1.00876	9.23		1.14978	9.23		1.28677	9.23		0.728114	5.15		0.961877	5.15		0.92394	5.15
	1.06893	6.5		1.29179	6.5		0.681064	6.5		1.18676	5.17		1.05011	5.17		1.31326	5.17
	0.790098	4.46		0.909455	4.46		1.28399	4.46		1	5.3		1.29177	5.3		1	5.3
	0.387928	4.7		1.13272	4.7		1.09116	4.7		1.15726	5.44		1.54979	5.44		1.14337	5.44
	2.32248	5.8		0.805104	5.8		0.772306	5.8		0.727734	5.51		1.10313	5.51		0.980196	5.51
	3.13116	4.4		1.11463	4.4		0.876942	4.4		1.27362	5.56		1.64637	5.56		0.816152	5.56
	5.58941	7.2		1.56035	7.2		1.24958	7.2		0.541439	5.56		0.336182	5.56		0.80603	5.56
	5.62888	8.3		1.71592	8.3		1.22213	8.3		0.80516	5.57		1.28071	5.57		1.25048	5.57
	1.48057	3.5		1.0778	3.5		0.71724	3.5		0.799069	5.6		0.881177	5.6		0.676409	5.6
	1.41889	3.9		1.40101	3.9		0.88786	3.9		0.845643	5.64		1.10179	5.64		0.887179	5.64
	0.87563	4.4		1.80434	4.4		1.45406	4.4		0.866418	5.65		1.33481	5.65		0.905409	5.65
	1.0987	4.1		0.964958	4.1		1.02148	4.1		1.42543	5.66		1.20026	5.66		0.850947	5.66
	1.49221	5.4		1.35108	5.4		0.909791	5.4		1.0222	5.68		1.35508	5.68		1.02031	5.68
	1.32606	4.1		1.08106	4.1		1.06839	4.1		1.18685	5.74		0.592187	5.74		0.820741	5.74
	1.37724	4.3		1.33913	4.3		1.28462	4.3		1.17383	5.8		0.2305	5.8		1.22615	5.8
	1.13669	4.9		1.34283	4.9		0.989672	4.9		1.19073	5.81		1.13543	5.81		0.675226	5.81
	2.35789	5.7		1.32535	5.7		1.21396	5.7		0.576909	5.92		1.27752	5.92		1.0334	5.92
	1.52121	3.5		1.14073	3.5		0.969481	3.5		0.963856	6		1.35552	6		1.01632	6
	1.19175	5.6		1.58306	5.6		0.862869	5.6		0.909329	6.1		0.671807	6.1		1.48535	6.1
	0.848797	6.1		1.32615	6.1		0.7594	6.1		1.42765	6.14		1.11373	6.14		0.851973	6.14
	0.731928	4		1.07033	4		1.37321	4		1.01469	6.19		0.345245	6.19		1.24675	6.19
	0.458199	5.8		1.36905	5.8		1.12896	5.8		0.799615	6.28		1.11785	6.28		0.920346	6.28
	0.62848	5.2		0.556717	5.2		0.896262	5.2		0.800315	6.34		1.32884	6.34		1.24057	6.34
	1.29968	4.6		0.727598	4.6		1.30062	4.6		1.02045	6.39		0.934595	6.39		0.716451	6.39
	1.51444	5.12		1.62027	5.12		1.20375	5.12		1.29991	6.45		1.03642	6.45		1.26634	6.45
	1.02176	4.7		1.46015	4.7		1.23951	4.7		1.20653	6.6		1.20762	6.6		1.14128	6.6
	1.078	9.01		1.70723	9.01		0.848493	9.01		0.910188	6.98		0.902964	6.98		0.697099	6.98
	1.04236	5.1		1.21989	5.1		0.782109	5.1		0.80716	7.22		0.405825	7.22		0.810018	7.22
	0.821076	4.7		1.11076	4.7		0.663053	4.7		1.5788	7.26		0.514602	7.26		0.654464	7.26
	0.840246	4.76		1.41811	4.76		0.585057	4.76		0.957351	7.59		0.56254	7.59		1.26324	7.59
	1.21093	4.5		1.47316	4.5		0.646447	4.5		0.747622	7.94		1.21976	7.94		1.63011	7.94
	0.715866	4.42		1.21079	4.42		0.663302	4.42		0.634188	13.88		1.32654	13.88		0.970905	13.88
	0.750542	6.24		1.29407	6.24		0.798647	6.24
	1.13836	6.08		1.22003	6.08		1.00103	6.08
	0.465341	7.8		1.12171	7.8		0.726695	7.8
	0.614622	4.57		1.17955	4.57		0.661055	4.57
	1.38182	5.3		1.17208	5.3		0.939103	5.3
	1.41509	4.5		0.950875	4.5		1.12929	4.5
	0.875963	9		1.0507	9		1.18538	9
Number of XY Pairs	45		Number of XY Pairs	45		Number of XY Pairs	45		Number of XY Pairs	38		Number of XY Pairs	38		Number of XY Pairs	38
Pearson r	0.1999		Pearson r	0.2876		Pearson r	0.09778		Pearson r	-0.2228		Pearson r	0.02676		Pearson r	0.06675
95% confidence interval	-0.09957 to 0.4661		95% confidence interval	-0.006580 to 0.5359		95% confidence interval	-0.2016 to 0.3805		95% confidence interval	-0.5065 to 0.1044		95% confidence interval	-0.2955 to 0.3436		95% confidence interval	-0.2585 to 0.3784
P value (two-tailed)	0.188		P value (two-tailed)	0.0554		P value (two-tailed)	0.5228		P value (two-tailed)	0.1788		P value (two-tailed)	0.8733		P value (two-tailed)	0.6905
P value summary	ns		P value summary	ns		P value summary	ns		P value summary	ns		P value summary	ns		P value summary	ns
Is the correlation significant? (alpha=0.05)	No		Is the correlation significant? (alpha=0.05)	No		Is the correlation significant? (alpha=0.05)	No		Is the correlation significant? (alpha=0.05)	No		Is the correlation significant? (alpha=0.05)	No		Is the correlation significant? (alpha=0.05)	No
R squared	0.03995		R squared	0.0827		R squared	0.009561		R squared	0.04964		R squared	0.0007159		R squared	0.004455

## Sheet: Table1
AD patients (n=45)										Control subjects (n=38)
ID	Sex	Age (year)	Education (year)	MMSE scores	TDP (nmol/L)	TMP (nmol/L)	Thiamine (nmol/L)	ApoE ε4 allele	Fasting Blood glucose (mmol/L)	ID	Sex	Age (year)	Education (year)	MMSE scores	TDP (nmol/L)	TMP (nmol/L)	Thiamine (nmol/L)	ApoE ε4 allele	Fasting Blood glucose (mmol/L)
1	F	80	0	5	29.82	6.62	2.73	3 4	4.8	1	F	80	0	28	146.61	2.28	3.56	3 3	6.19
2	F	77	9	8	110.34	4.47	3.49	3 4	4.9	2	F	77	9	29	116.28	5.54	3.64	3 3	5.81
3	F	76	0	2	60.4246	2.37134	1.41588	3 3	5.94	3	F	76	0	27	127.06	3.37	3.61	3 4	6.28
4	M	82	5	0	81.0714	3.002	1.41588	3 3	4.49	4	M	82	5	28	129.83	1.39	1.84	3 3	5.17
5	F	85	5	0	66.3641	3.002	1.57323	3 4	4.03	5	F	85	0	28	161.616	6.1692	10.5883	3 3	5.08
6	M	78	9	10	74.0006	3.31732	1.10118	2 3	8.8	6	M	78	9	28	136.803	3.86632	4.97392	2 3	6.34
7	F	81	0	11	97.7585	4.10564	1.88793	2 3	9.23	7	F	81	0	24	178.86	10.35	9.86	2 4	5.57
8	M	75	9	12	110.203	3.47499	2.51734	3 4	6.5	8	M	78	16	28	132.16	3.99	2.18	3 3	5.66
9	F	77	0	9	97.4757	4.10564	1.57323	3 3	4.46	9	F	77	5	28	187.533	12.1567	21.4549	3 3	6.14
10	F	74	5	0	95.84	19.22	7.96	3 4	4.7	10	F	74	5	27	99.63	2.43	1.44	2 3	5.56
11	F	74	5	1	63.2529	4.7363	4.2482	3 3	5.8	11	F	74	0	24	143.67	5.35	4.85	3 3	5.51
12	F	79	0	10	83.8997	5.83994	1.88793	3 4	4.4	12	F	79	0	27	127.38	2.35	3.32	3 3	5.15
13	M	80	5	0	70.8894	5.05162	1.57323	3 4	7.2	13	M	80	5	25	113.669	3.69683	3.91482	2 3	13.88
14	F	83	5	4	78.8087	5.52461	2.35999	3 4	8.3	14	M	85	9	27	107	0.28	3.07	3 3	5.13
15	M	83	9	0	81.54	12.05	19.35	3 3	3.5	15	M	84	12	29	112.67	3.99	2.48	3 3	5.74
16	M	85	14	0	54.43	7.46	3.28	2 3	3.9	16	M	89	16	30	122.42	4.28	6.78	3 3	5.56
17	M	84	14	3	88.48	13.24	3.08	3 4	4.4	17	F	82	0	27	162.75	2.58	3.26	3 3	6.1
18	F	89	16	17	65.99	10.65	4.91	3 3	4.1	18	F	84	0	23	124.83	3.5	5.21	2 2	6.45
19	F	82	0	13	46.8486	3.31732	2.20264	3 4	5.4	19	F	79	5	25	119.98	3.97	3.08	3 3	5.3
20	F	84	0	21	77.3945	5.83994	1.41588	3 3	4.1	20	M	85	5	30	116.71	3.16	2.64	3 3	4.83
21	F	82	5	0	56.32	10.05	12.03	3 4	4.3	21	M	85	5	27	102.064	2.71488	1.89506	3 3	4.9
22	F	79	5	5	68.09	13.64	9.38	3 4	4.9	22	M	83	9	30	106.47	1.69	1.96	3 3	6.39
23	F	79	0	2	89.2735	5.83994	1.57323	3 3	5.7	23	M	89	0	23	106.72	1.72	1.21	3 3	5.68
24	F	82	0	0	73.1521	3.47499	1.25853	4 4	3.5	24	M	64	9	28	130.501	3.34029	2.16959	2 2	7.59
25	M	84	5	10	78.5259	5.83994	2.83204	3 3	5.6	25	F	82	0	23	91.8754	2.46466	1.27826	3 3	5.92
26	M	85	0	4	53.3538	2.52901	1.25853	2 3	6.1	26	F	79	9	29	158.3	3.83	3.7	3 3	5.44
27	M	84	9	0	102.98	14.24	8.16	3 3	4	27	F	65	9	30	126.123	6.16116	1.08993	3 3	4.81
28	M	89	5	4	81.96	14.24	4.3	3 3	5.8	28	M	78	12	29	148.6	3.37	4.5	3 3	5.65
29	M	64	12	9	65.933	2.74647	0.528366	3 3	5.2	29	F	75	5	26	118.11	1.07	2.85	2 3	7.26
30	F	82	5	14	68.6267	4.26331	1.57323	3 4	4.6	30	F	84	0	25	77.76	0.83	2.59	3 3	7.22
31	F	79	9	0	96.3443	3.002	2.83204	3 4	5.12	31	F	81	0	23	127.98	4.55718	2.61949	3 3	7.94
32	F	89	9	18	59.89	8.86	4.5	3 4	4.7	32	F	79	5	27	113.65	1.37	3.23	3 3	5.8
33	F	65	9	0	79.9043	0	2.60733	3 4	9.01	33	M	76	9	27	146.08	3.73	3.4	3 3	5.6
34	M	78	5	12	75.6976	5.83994	1.25853	3 4	5.1	34	M	64	9	30	124.12	2.94517	4.06837	3 3	6.98
35	F	75	0	12	65.5019	2.57957	2.60733	3 3	4.7	35	M	77	5	24	121.96	1.36	1.61	2 4	5.64
36	F	79	5	0	54.6322	0.289173	2.25903	3 4	4.76	36	M	63	9	29	137.73	1.75	0.5	2 2	6
37	F	83	0	9	41.045	0	1.7366	3 3	4.5	37	M	89	9	27	128.995	14.3284	4.89999	3 3	5.6
38	F	82	0	0	80.176	1.12204	2.08489	4 4	4.42	38	M	69	14	30	113.12	3.01	4.84	3 3	6.6
39	F	79	5	0	67.1323	0.49739	2.25903	3 3	6.24
40	M	76	9	20	104.089	2.37135	2.95562	3 4	6.08
41	M	64	0	0	101.1	1.7467	1.91074	3 4	7.8
42	M	77	0	0	107.622	1.7467	1.7366	4 4	4.57
43	M	63	0	0	119.307	1.33026	2.60733	3 3	5.3
44	M	88	9	0	160.612	6.11927	16.3649	3 3	4.5
45	M	69	9	8	70.3933	0.0809551	2.43318	3 4	5.74

## Sheet: S1 Figure
	S2 Fig A			S2 Fig B			S2 Fig C			S2 Fig D			S2 Fig E			S2 Fig F			S2 Fig G			S2 Fig H			S2 Fig I
		AD patients	Control subjects		AD patients	Control subjects		AD patients	Control subjects		AD patients	Control subjects		AD patients	Control subjects		AD patients	Control subjects		AD patients	Control subjects		AD patients	Control subjects		AD patients	Control subjects
	TDPase	TDP		TMPase	TDP		TPK	TDP		TDPase	TMP		TMPase	TMP		TPK	TMP		TDPase	T		TMPase	T		TPK	T
	1.87137	29.82		1.18419	29.82		0.816611	29.82		1.87137	6.62		1.18419	6.62		0.816611	6.62		1.87137	2.73		1.18419	2.73		0.816611	2.73
	1.30513	110.34		1.09754	110.34		0.774929	110.34		1.30513	4.47		1.09754	4.47		0.774929	4.47		1.30513	3.49		1.09754	3.49		0.774929	3.49
	1.22033	60.42		1.12781	60.42		1.02119	60.42		1.22033	2.37		1.12781	2.37		1.02119	2.37		1.22033	1.42		1.12781	1.42		1.02119	1.42
	1.7477	81.07		1.20875	81.07		1.30571	81.07		1.7477	3		1.20875	3		1.30571	3		1.7477	1.42		1.20875	1.42		1.30571	1.42
	1.29255	66.36		1.10674	66.36		0.815375	66.36		1.29255	3		1.10674	3		0.815375	3		1.29255	1.57		1.10674	1.57		0.815375	1.57
	1.05715	74		1.52883	74		1.06824	74		1.05715	3.32		1.52883	3.32		1.06824	3.32		1.05715	1.1		1.52883	1.1		1.06824	1.1
	1.03449	97.76		1.14978	97.76		1.28677	97.76		1.03449	4.11		1.14978	4.11		1.28677	4.11		1.03449	1.89		1.14978	1.89		1.28677	1.89
	1.09619	110.2		1.29179	110.2		0.681064	110.2		1.09619	3.47		1.29179	3.47		0.681064	3.47		1.09619	2.52		1.29179	2.52		0.681064	2.52
	0.810247	97.48		0.887062	97.48		1.28399	97.48		0.810247	4.11		0.887062	4.11		1.28399	4.11		0.810247	1.57		0.887062	1.57		1.28399	1.57
	0.39782	95.84		1.13272	95.84		1.09116	95.84		0.39782	19.22		1.13272	19.22		1.09116	19.22		0.39782	7.96		1.13272	7.96		1.09116	7.96
	1.49217	63.25		0.805104	63.25		0.766652	63.25		1.49217	4.74		0.805104	4.74		0.766652	4.74		1.49217	4.25		0.805104	4.25		0.766652	4.25
	2.01174	83.9		1.11463	83.9		0.870521	83.9		2.01174	5.84		1.11463	5.84		0.870521	5.84		2.01174	1.89		1.11463	1.89		0.870521	1.89
	3.59114	70.89		1.87638	70.89		1.24043	70.89		3.59114	5.05		1.87638	5.05		1.24043	5.05		3.59114	1.57		1.87638	1.57		1.24043	1.57
	1.4324	78.81		2.06346	78.81		1.21319	78.81		1.4324	5.52		2.06346	5.52		1.21319	5.52		1.4324	2.36		2.06346	2.36		1.21319	2.36
	1.75862	81.54		1.29609	81.54		0.711988	81.54		1.75862	12.05		1.29609	12.05		0.711988	12.05		1.75862	19.35		1.29609	19.35		0.711988	19.35
	1.68536	54.43		1.68477	54.43		0.881359	54.43		1.68536	7.46		1.68477	7.46		0.881359	7.46		1.68536	3.28		1.68477	3.28		0.881359	3.28
	1.04007	88.48		2.16977	88.48		1.44342	88.48		1.04007	13.24		2.16977	13.24		1.44342	13.24		1.04007	3.08		2.16977	3.08		1.44342	3.08
	1.30504	65.99		1.16039	65.99		1.014	65.99		1.30504	10.65		1.16039	10.65		1.014	10.65		1.30504	4.91		1.16039	4.91		1.014	4.91
	1.77245	46.85		1.29564	46.85		0.90313	46.85		1.77245	3.32		1.29564	3.32		0.90313	3.32		1.77245	2.2		1.29564	2.2		0.90313	2.2
	1.57509	77.39		1.03669	77.39		1.06056	77.39		1.57509	5.84		1.03669	5.84		1.06056	5.84		1.57509	1.42		1.03669	1.42		1.06056	1.42
	1.67272	56.32		1.28418	56.32		1.31484	56.32		1.67272	10.05		1.28418	10.05		1.31484	10.05		1.67272	12.03		1.28418	12.03		1.31484	12.03
	1.48022	68.09		1.28773	68.09		0.983487	68.09		1.48022	13.64		1.28773	13.64		0.983487	13.64		1.48022	9.38		1.28773	9.38		0.983487	9.38
	1.94441	89.27		1.27096	89.27		0.651378	89.27		1.94441	5.84		1.27096	5.84		0.651378	5.84		1.94441	1.57		1.27096	1.57		0.651378	1.57
	1.34501	73.15		1.09392	73.15		0.520199	73.15		1.34501	3.47		1.09392	3.47		0.520199	3.47		1.34501	1.26		1.09392	1.26		0.520199	1.26
	1.05371	78.53		1.58306	78.53		0.444399	78.53		1.05371	5.84		1.58306	5.84		0.444399	5.84		1.05371	2.83		1.58306	2.83		0.444399	2.83
	0.750483	53.35		1.32615	53.35		0.348051	53.35		0.750483	2.53		1.32615	2.53		0.348051	2.53		0.750483	1.26		1.32615	1.26		0.348051	1.26
	0.731928	102.98		1.07033	102.98		1.42703	102.98		0.731928	14.24		1.07033	14.24		1.42703	14.24		0.731928	8.16		1.07033	8.16		1.42703	8.16
	0.458199	81.96		1.36905	81.96		1.08802	81.96		0.458199	14.24		1.36905	14.24		1.08802	14.24		0.458199	4.3		1.36905	4.3		1.08802	4.3
	0.62848	65.93		0.556717	65.93		0.867706	65.93		0.62848	2.75		0.556717	2.75		0.867706	2.75		0.62848	0.53		0.556717	0.53		0.867706	0.53
	1.11207	68.63		0.727598	68.63		1.13512	68.63		1.11207	4.26		0.727598	4.26		1.13512	4.26		1.11207	1.57		0.727598	1.57		1.13512	1.57
	1.29583	96.34		1.34423	96.34		1.1232	96.34		1.29583	3		1.34423	3		1.1232	3		1.29583	2.83		1.34423	2.83		1.1232	2.83
	0.874271	59.89		1.21139	59.89		1.04328	59.89		0.874271	8.86		1.21139	8.86		1.04328	8.86		0.874271	4.5		1.21139	4.5		1.04328	4.5
	0.922389	79.9		1.41638	79.9		0.79171	79.9		0.922389	0		1.41638	0		0.79171	0		0.922389	2.61		1.41638	2.61		0.79171	2.61
	1.14353	75.7		1.01207	75.7		0.711933	75.7		1.14353	5.84		1.01207	5.84		0.711933	5.84		1.14353	1.26		1.01207	1.26		0.711933	1.26
	0.900765	65.5		0.921529	65.5		0.594685	65.5		0.900765	2.58		0.921529	2.58		0.594685	2.58		0.900765	2.61		0.921529	2.61		0.594685	2.61
	0.921796	54.63		1.17651	54.63		0.607904	54.63		0.921796	0.29		1.17651	0.29		0.607904	0.29		0.921796	2.26		1.17651	2.26		0.607904	2.26
	1.32845	41.05		1.22218	41.05		0.628724	41.05		1.32845	0		1.22218	0		0.628724	0		1.32845	1.74		1.22218	1.74		0.628724	1.74
	0.785344	80.18		1.00452	80.18		0.60064	80.18		0.785344	1.12		1.00452	1.12		0.60064	1.12		0.785344	2.08		1.00452	2.08		0.60064	2.08
	0.750737	67.13		1.29407	67.13		0.860918	67.13		0.750737	0.5		1.29407	0.5		0.860918	0.5		0.750737	2.26		1.29407	2.26		0.860918	2.26
	1.13866	104.09		1.22003	104.09		1.12128	104.09		1.13866	2.37		1.22003	2.37		1.12128	2.37		1.13866	2.96		1.22003	2.96		1.12128	2.96
	0.465462	101.1		1.12171	101.1		0.706393	101.1		0.465462	1.75		1.12171	1.75		0.706393	1.75		0.465462	1.91		1.12171	1.91		0.706393	1.91
	0.614782	107.62		1.17955	107.62		0.562956	107.62		0.614782	1.75		1.17955	1.75		0.562956	1.75		0.614782	1.74		1.17955	1.74		0.562956	1.74
	1.38218	119.31		1.17208	119.31		1.05191	119.31		1.38218	1.33		1.17208	1.33		1.05191	1.33		1.38218	2.61		1.17208	2.61		1.05191	2.61
	1.41546	160.61		0.950875	160.61		1.17107	160.61		1.41546	6.12		0.950875	6.12		1.17107	6.12		1.41546	16.36		0.950875	16.36		1.17107	16.36
	1.12105	70.39		1.0507	70.39		1.23686	70.39		1.12105	0.08		1.0507	0.08		1.23686	0.08		1.12105	2.43		1.0507	2.43		1.23686	2.43
	1.01469		146.61	0.345245		146.61	1.24675		146.61	1.01469		2.28	0.345245		2.28	1.24675		2.28	1.01469		3.56	0.345245		3.56	1.24675		3.56
	1.19073		116.28	1.13543		116.28	0.675226		116.28	1.19073		5.54	1.13543		5.54	0.675226		5.54	1.19073		3.64	1.13543		3.64	0.675226		3.64
	0.799615		127.06	1.11785		127.06	0.920346		127.06	0.799615		3.37	1.11785		3.37	0.920346		3.37	0.799615		3.61	1.11785		3.61	0.920346		3.61
	1.18676		129.83	1.05011		129.83	1.31326		129.83	1.18676		1.39	1.05011		1.39	1.31326		1.39	1.18676		1.84	1.05011		1.84	1.31326		1.84
	0.808206		161.62	1.02665		161.62	0.844427		161.62	0.808206		6.17	1.02665		6.17	0.844427		6.17	0.808206		10.59	1.02665		10.59	0.844427		10.59
	0.800315		136.8	1.32884		136.8	1.24057		136.8	0.800315		3.87	1.32884		3.87	1.24057		3.87	0.800315		4.97	1.32884		4.97	1.24057		4.97
	0.80516		178.86	1.28071		178.86	1.25048		178.86	0.80516		10.35	1.28071		10.35	1.25048		10.35	0.80516		9.86	1.28071		9.86	1.25048		9.86
	1.42543		132.16	1.20026		132.16	0.850947		132.16	1.42543		3.99	1.20026		3.99	0.850947		3.99	1.42543		2.18	1.20026		2.18	0.850947		2.18
	1.42765		187.53	1.11373		187.53	0.851973		187.53	1.42765		12.16	1.11373		12.16	0.851973		12.16	1.42765		21.45	1.11373		21.45	0.851973		21.45
	0.541439		99.63	0.336182		99.63	0.80603		99.63	0.541439		2.43	0.336182		2.43	0.80603		2.43	0.541439		1.44	0.336182		1.44	0.80603		1.44
	0.727734		143.67	1.10313		143.67	0.980196		143.67	0.727734		5.35	1.10313		5.35	0.980196		5.35	0.727734		4.85	1.10313		4.85	0.980196		4.85
	0.728114		127.38	0.961877		127.38	0.92394		127.38	0.728114		2.35	0.961877		2.35	0.92394		2.35	0.728114		3.32	0.961877		3.32	0.92394		3.32
	0.634188		113.67	1.32654		113.67	0.970905		113.67	0.634188		3.7	1.32654		3.7	0.970905		3.7	0.634188		3.91	1.32654		3.91	0.970905		3.91
	1.24024		107	0.434899		107	0.736374		107	1.24024		0.28	0.434899		0.28	0.736374		0.28	1.24024		3.07	0.434899		3.07	0.736374		3.07
	1.18685		112.67	0.592187		112.67	0.820741		112.67	1.18685		3.99	0.592187		3.99	0.820741		3.99	1.18685		2.48	0.592187		2.48	0.820741		2.48
	1.27362		122.42	1.64637		122.42	0.816152		122.42	1.27362		4.28	1.64637		4.28	0.816152		4.28	1.27362		6.78	1.64637		6.78	0.816152		6.78
	0.909329		162.75	0.671807		162.75	1.48535		162.75	0.909329		2.58	0.671807		2.58	1.48535		2.58	0.909329		3.26	0.671807		3.26	1.48535		3.26
	1.29991		124.83	1.03642		124.83	1.26634		124.83	1.29991		3.5	1.03642		3.5	1.26634		3.5	1.29991		5.21	1.03642		5.21	1.26634		5.21
	1		119.98	1.29177		119.98	1		119.98	1		3.97	1.29177		3.97	1		3.97	1		3.08	1.29177		3.08	1		3.08
	1.14741		116.71	0.507277		116.71	0.452426		116.71	1.14741		3.16	0.507277		3.16	0.452426		3.16	1.14741		2.64	0.507277		2.64	0.452426		2.64
	0.852587		102.06	1.36299		102.06	1.54757		102.06	0.852587		2.71	1.36299		2.71	1.54757		2.71	0.852587		1.9	1.36299		1.9	1.54757		1.9
	1.02045		106.47	0.934595		106.47	0.716451		106.47	1.02045		1.69	0.934595		1.69	0.716451		1.69	1.02045		1.96	0.934595		1.96	0.716451		1.96
	1.0222		106.72	1.35508		106.72	1.02031		106.72	1.0222		1.72	1.35508		1.72	1.02031		1.72	1.0222		1.21	1.35508		1.21	1.02031		1.21
	0.957351		130.5	0.56254		130.5	1.26324		130.5	0.957351		3.34	0.56254		3.34	1.26324		3.34	0.957351		2.17	0.56254		2.17	1.26324		2.17
	0.576909		91.88	1.27752		91.88	1.0334		91.88	0.576909		2.46	1.27752		2.46	1.0334		2.46	0.576909		1.28	1.27752		1.28	1.0334		1.28
	1.15726		158.3	1.54979		158.3	1.14337		158.3	1.15726		3.83	1.54979		3.83	1.14337		3.83	1.15726		3.7	1.54979		3.7	1.14337		3.7
	1.26583		126.12	0.975206		126.12	0.823236		126.12	1.26583		6.16	0.975206		6.16	0.823236		6.16	1.26583		1.09	0.975206		1.09	0.823236		1.09
	0.866418		148.6	1.33481		148.6	0.905409		148.6	0.866418		3.37	1.33481		3.37	0.905409		3.37	0.866418		4.5	1.33481		4.5	0.905409		4.5
	1.5788		118.11	0.514602		118.11	0.654464		118.11	1.5788		1.07	0.514602		1.07	0.654464		1.07	1.5788		2.85	0.514602		2.85	0.654464		2.85
	0.80716		77.76	0.405825		77.76	0.810018		77.76	0.80716		0.83	0.405825		0.83	0.810018		0.83	0.80716		2.59	0.405825		2.59	0.810018		2.59
	0.747622		127.98	1.21976		127.98	1.63011		127.98	0.747622		4.56	1.21976		4.56	1.63011		4.56	0.747622		2.62	1.21976		2.62	1.63011		2.62
	1.17383		113.65	0.2305		113.65	1.22615		113.65	1.17383		1.37	0.2305		1.37	1.22615		1.37	1.17383		3.23	0.2305		3.23	1.22615		3.23
	0.799069		146.08	0.881177		146.08	0.676409		146.08	0.799069		3.73	0.881177		3.73	0.676409		3.73	0.799069		3.4	0.881177		3.4	0.676409		3.4
	0.910188		124.12	0.902964		124.12	0.697099		124.12	0.910188		2.95	0.902964		2.95	0.697099		2.95	0.910188		4.07	0.902964		4.07	0.697099		4.07
	0.845643		121.96	1.10179		121.96	0.887179		121.96	0.845643		1.36	1.10179		1.36	0.887179		1.36	0.845643		1.61	1.10179		1.61	0.887179		1.61
	0.963856		137.73	1.35552		137.73	1.01632		137.73	0.963856		1.75	1.35552		1.75	1.01632		1.75	0.963856		0.5	1.35552		0.5	1.01632		0.5
	1.10089		129	1.32044		129	1.35557		129	1.10089		14.33	1.32044		14.33	1.35557		14.33	1.10089		4.9	1.32044		4.9	1.35557		4.9
	1.20653		113.12	1.20762		113.12	1.14128		113.12	1.20653		3.01	1.20762		3.01	1.14128		3.01	1.20653		4.84	1.20762		4.84	1.14128		4.84
Pearson r
r	-0.1791		0.1059	-0.07186		0.2408	0.2397		0.1945	-0.01018		0.1087	0.2117		0.354	0.3704		0.1441	0.08432		0.1995	-0.01482		0.1724	0.189		-0.03767
95% confidence interval	-0.4491 to 0.1209		-0.2213 to 0.4117	-0.3579 to 0.2265		-0.08555 to 0.5205	-0.05802 to 0.4982		-0.1335 to 0.4842	-0.3029 to 0.2843		-0.2186 to 0.4141	-0.08736 to 0.4757		0.03864 to 0.6053	0.08622 to 0.5989		-0.1842 to 0.4434	-0.2146 to 0.3688		-0.1285 to 0.4881	-0.3071 to 0.2800		-0.1560 to 0.4664	-0.1107 to 0.4572		-0.3532 to 0.2855
R square	0.03206		0.01122	0.005164		0.05798	0.05744		0.03785	0.0001037		0.01182	0.0448		0.1253	0.1372		0.02076	0.00711		0.03979	0.0002197		0.02972	0.03572		0.001419
P value
P (two-tailed)	0.2392		0.5267	0.639		0.1453	0.1128		0.2418	0.9471		0.5158	0.1628		0.0292	0.0122		0.3881	0.5818		0.2299	0.923		0.3007	0.2137		0.8223
P value summary	ns		ns	ns		ns	ns		ns	ns		ns	ns		*	*		ns	ns		ns	ns		ns	ns		ns
Significant? (alpha = 0.05)	No		No	No		No	No		No	No		No	No		Yes	Yes		No	No		No	No		No	No		No
Number of XY Pairs	45		38	45		38	45		38	45		38	45		38	45		38	45		38	45		38	45		38

## Sheet: S2 Figure
	S2 FigA			S2 FigB
					AD patients	Control
	TMP	TDP		TMP	TDP
	6.62	29.82		6.62	29.82
	4.47	110.34		4.47	110.34
	2.37	60.42		2.37	60.42
	3	81.07		3	81.07
	3	66.36		3	66.36
	3.32	74		3.32	74
	4.11	97.76		4.11	97.76
	3.47	110.2		3.47	110.2
	4.11	97.48		4.11	97.48
	19.22	95.84		19.22	95.84
	4.74	63.25		4.74	63.25
	5.84	83.9		5.84	83.9
	5.05	70.89		5.05	70.89
	5.52	78.81		5.52	78.81
	12.05	81.54		12.05	81.54
	7.46	54.43		7.46	54.43
	13.24	88.48		13.24	88.48
	10.65	65.99		10.65	65.99
	3.32	46.85		3.32	46.85
	5.84	77.39		5.84	77.39
	10.05	56.32		10.05	56.32
	13.64	68.09		13.64	68.09
	5.84	89.27		5.84	89.27
	3.47	73.15		3.47	73.15
	5.84	78.53		5.84	78.53
	2.53	53.35		2.53	53.35
	14.24	102.98		14.24	102.98
	14.24	81.96		14.24	81.96
	2.75	65.93		2.75	65.93
	4.26	68.63		4.26	68.63
	3	96.34		3	96.34
	8.86	59.89		8.86	59.89
	0	79.9		0	79.9
	5.84	75.7		5.84	75.7
	2.58	65.5		2.58	65.5
	0.29	54.63		0.29	54.63
	0	41.05		0	41.05
	1.12	80.18		1.12	80.18
	0.5	67.13		0.5	67.13
	2.37	104.09		2.37	104.09
	1.75	101.1		1.75	101.1
	1.75	107.62		1.75	107.62
	1.33	119.31		1.33	119.31
	6.12	160.61		6.12	160.61
	0.08	70.39		0.08	70.39
	2.28	146.61		2.28		146.61
	5.54	116.28		5.54		116.28
	3.37	127.06		3.37		127.06
	1.39	129.83		1.39		129.83
	6.17	161.62		6.17		161.62
	3.87	136.8		3.87		136.8
	10.35	178.86		10.35		178.86
	3.99	132.16		3.99		132.16
	12.16	187.53		12.16		187.53
	2.43	99.63		2.43		99.63
	5.35	143.67		5.35		143.67
	2.35	127.38		2.35		127.38
	3.7	113.67		3.7		113.67
	0.28	107		0.28		107
	3.99	112.67		3.99		112.67
	4.28	122.42		4.28		122.42
	2.58	162.75		2.58		162.75
	3.5	124.83		3.5		124.83
	3.97	119.98		3.97		119.98
	3.16	116.71		3.16		116.71
	2.71	102.06		2.71		102.06
	1.69	106.47		1.69		106.47
	1.72	106.72		1.72		106.72
	3.34	130.5		3.34		130.5
	2.46	91.88		2.46		91.88
	3.83	158.3		3.83		158.3
	6.16	126.12		6.16		126.12
	3.37	148.6		3.37		148.6
	1.07	118.11		1.07		118.11
	0.83	77.76		0.83		77.76
	4.56	127.98		4.56		127.98
	1.37	113.65		1.37		113.65
	3.73	146.08		3.73		146.08
	2.95	124.12		2.95		124.12
	1.36	121.96		1.36		121.96
	1.75	137.73		1.75		137.73
	14.33	129		14.33		129
	3.01	113.12		3.01		113.12
Pearson r			Pearson r
r	0.01614		r	0.07613		0.5494
95% confidence interval	-0.2003 to 0.2311		95% confidence interval	-0.2224 to 0.3616		0.2786 to 0.7393
R square	0.0002604		R square	0.005795		0.3019
P value			P value
P (two-tailed)	0.8849		P (two-tailed)	0.6192		0.0004
P value summary	ns		P value summary	ns		***
Significant? (alpha = 0.05)	No		Significant? (alpha = 0.05)	No		Yes
Number of XY Pairs	83		Number of XY Pairs	45	38

## Sheet: S3 Figure
	S3 Fig A			S3 Fig B				S3 Fig C			S3 Fig D			S3 Fig E				S3 Fig F			S3 Fig G			S3 Fig H				S3 Fig I
	<10	≥10		3	2	1		23	<23		<10	≥10		3	2	1		23	<23		<10	≥10		3	2	1		23	<23
	0.731928	2.01174		1.7477	0.750737	0.750483		0.465462	1.48022		1.07033	1.11463		1.20875	1.29407	1.32615		1.12171	1.28773		1.42703	0.870521		1.30571	0.860918	0.348051		0.706393	0.983487
	1.67272	1.05371		1.29255	1.49217	1.87137		1.38218	1.87137		1.28418	1.58306		1.10674	0.805104	1.18419		1.17208	1.18419		1.31484	0.444399		0.815375	0.766652	0.816611		1.05191	0.816611
	1.29255	1.05715		0.39782	0.810247	0.900765		1.7477	1.30504		1.10674	1.52883		1.13272	0.887062	0.921529		1.20875	1.16039		0.815375	1.06824		1.09116	1.28399	0.594685		1.30571	1.014
	1.7477	1.03449		3.59114	1.32845	1.30504		0.785344	1.32845		1.20875	1.14978		1.87638	1.22218	1.16039		1.00452	1.22218		1.30571	1.28677		1.24043	0.628724	1.014		0.60064	0.628724
	1.68536	0.900765		1.75862	1.05715	1.13866		1.04007	1.14353		1.68477	0.921529		1.29609	1.52883	1.22003		2.16977	1.01207		0.881359	0.594685		0.711988	1.06824	1.12128		1.44342	0.711933
	0.39782	1.09619		1.68536	1.09619			1.67272	1.57509		1.13272	1.29179		1.68477	1.29179			1.28418	1.03669		1.09116	0.681064		0.881359	0.681064			1.31484	1.06056
	0.922389	1.14353		1.67272	1.14353			1.4324	1.05371		1.41638	1.01207		1.28418	1.01207			2.06346	1.58306		0.79171	0.711933		1.31484	0.711933			1.21319	0.444399
	1.75862	1.77245		1.34501	1.77245			0.922389	1.09619		1.29609	1.29564		1.09392	1.29564			1.41638	1.29179		0.711988	0.90313		0.520199	0.90313			0.79171	0.681064
	0.921796	1.11207		0.731928	1.11207			0.614782	1.13866		1.17651	0.727598		1.07033	0.727598			1.17955	1.22003		0.607904	1.13512		1.42703	1.13512			0.562956	1.12128
	0.785344	1.30504		1.29583	0.874271			1.41546	1.05715		1.00452	1.16039		1.34423	1.21139			0.950875	1.52883		0.60064	1.014		1.1232	1.04328			1.17107	1.06824
	1.34501	0.874271		0.922389	1.57509			3.59114	0.810247		1.09392	1.21139		1.41638	1.03669			1.87638	0.887062		0.520199	1.04328		0.79171	1.06056			1.24043	1.28399
	1.29583	1.13866		0.921796				2.01174	0.900765		1.34423	1.22003		1.17651				1.11463	0.921529		1.1232	1.12128		0.607904				0.870521	0.594685
	3.59114	1.57509		0.785344				0.750737	1.11207		1.87638	1.03669		1.00452				1.29407	0.727598		1.24043	1.06056		0.60064				0.860918	1.13512
	1.41546			0.465462				1.49217	1.30513		0.950875			1.12171				0.805104	1.09754		1.17107			0.706393				0.766652	0.774929
	0.614782			0.614782				1.29255	1.77245		1.17955			1.17955				1.10674	1.29564		0.562956			0.562956				0.815375	0.90313
	1.38218			1.38218				0.39782	0.458199		1.17208			1.17208				1.13272	1.36905		1.05191			1.05191				1.09116	1.08802
	0.750737			1.41546				1.75862	0.750483		1.29407			0.950875				1.29609	1.32615		0.860918			1.17107				0.711988	0.348051
	0.465462			1.22033				1.68536	0.731928		1.12171			1.12781				1.68477	1.07033		0.706393			1.02119				0.881359	1.42703
	1.49217			1.94441				1.34501	1.12105		0.805104			1.27096				1.09392	1.0507		0.766652			0.651378				0.520199	1.23686
	1.94441			1.04007				1.29583	0.62848		1.27096			2.16977				1.34423	0.556717		0.651378			1.44342				1.1232	0.867706
	1.22033			1.4324				0.921796	1.03449		1.12781			2.06346				1.17651	1.14978		1.02119			1.21319				0.607904	1.28677
	1.04007			0.458199				1.22033	0.874271		2.16977			1.36905				1.12781	1.21139		1.44342			1.08802				1.02119	1.04328
	1.4324			1.48022					1.94441		2.06346			1.28773					1.27096		1.21319			0.983487					0.651378
	0.750483			1.30513							1.32615			1.09754							0.348051			0.774929
	0.458199			1.12105							1.36905			1.0507							1.08802			1.23686
	1.87137			0.62848							1.18419			0.556717							0.816611			0.867706
	1.48022			2.01174							1.28773			1.11463							0.983487			0.870521
	1.30513			1.05371							1.09754			1.58306							0.774929			0.444399
	1.12105			1.03449							1.0507			1.14978							1.23686			1.28677
	1.32845										1.22218										0.628724
	0.810247										0.887062										1.28399
	0.62848										0.556717										0.867706
Number of values	32	13	Number of values	29	11	5	Number of values	22	23	Number of values	32	13	Number of values	29	11	5	Number of values	22	23	Number of values	32	13	Number of values	29	11	5	Number of values	22	23
Minimum	0.3978	0.8743	Minimum	0.3978	0.7507	0.7505	Minimum	0.3978	0.4582	Minimum	0.5567	0.7276	Minimum	0.5567	0.7276	0.9215	Minimum	0.8051	0.5567	Minimum	0.3481	0.4444	Minimum	0.4444	0.6287	0.3481	Minimum	0.5202	0.3481
25% Percentile	0.7594	1.044	25% Percentile	0.8536	0.8743	0.8256	25% Percentile	0.8877	0.8743	25% Percentile	1.095	1.024	25% Percentile	1.102	0.8871	1.041	25% Percentile	1.113	1.037	25% Percentile	0.7078	0.6965	25% Percentile	0.7092	0.7119	0.4714	25% Percentile	0.7106	0.6811
Median	1.294	1.112	Median	1.293	1.112	1.139	Median	1.32	1.112	Median	1.182	1.16	Median	1.177	1.211	1.184	Median	1.178	1.184	Median	0.8745	1.014	Median	0.9835	0.9031	0.8166	Median	0.8759	0.9835
75% Percentile	1.489	1.44	75% Percentile	1.576	1.492	1.588	75% Percentile	1.676	1.328	75% Percentile	1.319	1.294	75% Percentile	1.357	1.294	1.273	75% Percentile	1.362	1.292	75% Percentile	1.203	1.095	75% Percentile	1.225	1.068	1.068	75% Percentile	1.182	1.121
Maximum	3.591	2.012	Maximum	3.591	1.772	1.871	Maximum	3.591	1.944	Maximum	2.17	1.583	Maximum	2.17	1.529	1.326	Maximum	2.17	1.583	Maximum	1.443	1.287	Maximum	1.443	1.284	1.121	Maximum	1.443	1.427
Mean	1.239	1.237	Mean	1.267	1.183	1.193	Mean	1.329	1.152	Mean	1.245	1.173	Mean	1.275	1.119	1.162	Mean	1.301	1.15	Mean	0.9347	0.9181	Mean	0.9588	0.9221	0.7789	Mean	0.9397	0.9205
Std. Deviation	0.6129	0.3429	Std. Deviation	0.6313	0.327	0.435	Std. Deviation	0.6697	0.3863	Std. Deviation	0.3273	0.2305	Std. Deviation	0.3328	0.2455	0.1489	Std. Deviation	0.3483	0.2338	Std. Deviation	0.2893	0.2453	Std. Deviation	0.289	0.2117	0.3136	Std. Deviation	0.272	0.2829
Std. Error of Mean	0.1083	0.09511	Std. Error of Mean	0.1172	0.09858	0.1945	Std. Error of Mean	0.1428	0.08056	Std. Error	0.05785	0.06394	Std. Error of Mean	0.06179	0.07401	0.06657	Std. Error of Mean	0.07426	0.04875	Std. Error	0.05114	0.06804	Std. Error	0.05366	0.06383	0.1403	Std. Error	0.058	0.05899

## Sheet: S4 Figure
	S4 FigA			S4 FigB			S4 FigC			S4 FigD			S4 FigE			S4 FigF
	ε4 + allele	ε4 - allele		ε4 + allele	ε4 - allele		ε4 + allele	ε4 - allele		ε4 + allele	ε4 - allele		ε4 + allele	ε4 - allele		ε4 + allele	ε4 - allele
	1.14353	1.05715		1.01207	1.52883		0.711933	1.06824		0.799615	1.29991		1.11785	1.03642		0.920346	1.26634
	1.09619	0.750483		1.29179	1.32615		0.681064	0.348051		0.80516	0.963856		1.28071	1.35552		1.25048	1.01632
	1.11207	1.03449		0.727598	1.14978		1.13512	1.28677		0.845643	0.957351		1.10179	0.56254		0.887179	1.26324
	1.77245	1.68536		1.29564	1.68477		0.90313	0.881359			0.800315			1.32884			1.24057
	1.4324	0.810247		2.06346	0.887062		1.21319	1.28399			1.5788			0.514602			0.654464
	0.922389	0.62848		1.41638	0.556717		0.79171	0.867706			0.634188			1.32654			0.970905
	3.59114	1.30504		1.87638	1.16039		1.24043	1.014			0.541439			0.336182			0.80603
	2.01174	1.32845		1.11463	1.22218		0.870521	0.628724			1.15726			1.54979			1.14337
	1.29255	1.57509		1.10674	1.03669		0.815375	1.06056			1.42765			1.11373			0.851973
	1.29583	1.05371		1.34423	1.58306		1.1232	0.444399			1.10089			1.32044			1.35557
	0.921796	0.900765		1.17651	0.921529		0.607904	0.594685			0.866418			1.33481			0.905409
	1.48022	0.458199		1.28773	1.36905		0.983487	1.08802			1.18676			1.05011			1.31326
	1.87137	0.731928		1.18419	1.07033		0.816611	1.42703			0.910188			0.902964			0.697099
	1.30513	1.94441		1.09754	1.27096		0.774929	0.651378			1.42543			1.20026			0.850947
	0.874271	1.38218		1.21139	1.17208		1.04328	1.05191			0.728114			0.961877			0.92394
	1.04007	1.7477		2.16977	1.20875		1.44342	1.30571			0.808206			1.02665			0.844427
	1.67272	1.41546		1.28418	0.950875		1.31484	1.17107			0.747622			1.21976			1.63011
	0.39782	0.750737		1.13272	1.29407		1.09116	0.860918			0.909329			0.671807			1.48535
	1.13866	1.49217		1.22003	0.805104		1.12128	0.766652			0.852587			1.36299			1.54757
	1.12105	1.75862		1.0507	1.29609		1.23686	0.711988			1.27362			1.64637			0.816152
	0.465462	1.22033		1.12171	1.12781		0.706393	1.02119			1.14741			0.507277			0.452426
	0.785344			1.00452			0.60064				0.576909			1.27752			1.0334
	0.614782			1.17955			0.562956				1.26583			0.975206			0.823236
	1.34501			1.09392			0.520199				1.0222			1.35508			1.02031
											0.727734			1.10313			0.980196
											1.18685			0.592187			0.820741
											0.80716			0.405825			0.810018
											1			1.29177			1
											1.24024			0.434899			0.736374
											0.799069			0.881177			0.676409
											1.02045			0.934595			0.716451
											1.01469			0.345245			1.24675
											1.19073			1.13543			0.675226
											1.17383			0.2305			1.22615
											1.20653			1.20762			1.14128
Number of values	24	21	Number of values	24	21	Number of values	24	21	Number of values	3	35	Number of values	3	35	Number of values	3	35
Minimum	0.3978	0.4582	Minimum	0.7276	0.5567	Minimum	0.5202	0.3481	Minimum	0.7996	0.5414	Minimum	1.102	0.2305	Minimum	0.8872	0.4524
25% Percentile	0.9219	0.7805	25% Percentile	1.1	0.9938	25% Percentile	0.7078	0.6817	25% Percentile	0.7996	0.8072	25% Percentile	1.102	0.5922	25% Percentile	0.8872	0.81
Median	1.141	1.22	Median	1.182	1.172	Median	0.8868	1.014	Median	0.8052	1.015	Median	1.118	1.05	Median	0.9203	0.9802
75% Percentile	1.468	1.534	75% Percentile	1.295	1.311	75% Percentile	1.132	1.13	75% Percentile	0.8456	1.191	75% Percentile	1.281	1.32	75% Percentile	1.25	1.226
Maximum	3.591	1.944	Maximum	2.17	1.685	Maximum	1.443	1.427	Maximum	0.8456	1.579	Maximum	1.281	1.646	Maximum	1.25	1.63
Mean	1.279	1.192	Mean	1.269	1.172	Mean	0.9296	0.9302	Mean	0.8168	1.016	Mean	1.167	0.9857	Mean	1.019	0.9968
Std. Deviation	0.6401	0.421	Std. Deviation	0.3295	0.2649	Std. Deviation	0.2628	0.2942	Std. Deviation	0.02513	0.2525	Std. Deviation	0.09899	0.3825	Std. Deviation	0.2009	0.2713
Std. Error	0.1307	0.09187	Std. Error	0.06726	0.0578	Std. Error	0.05363	0.06419	Std. Error	0.01451	0.04269	Std. Error	0.05715	0.06465	Std. Error	0.116	0.04344
